# Supplementary material for: Descriptive data on cardiovascular and metabolic risk factors in ambulatory and non-ambulatory adults with cerebral palsy
Source: Data Brief. 2015 Nov 10;5:967–70. doi: 10.1016/j.dib.2015.10.045 (PMC4683553; doi:10.1016/j.dib.2015.10.045)
Supplement: Supplementary file 1 — Supplementary material [file mmc1.zip]

Archive with 4 entries (4 files):
- coi_disclosurebentley.pdf
- coi_disclosure Gorter.pdf
- coi_disclosure M MacDonald.pdf
- coi_disclosure_Cotie.pdf
